# Supplementary material for: Whole genome sequencing reveals complexity in both HPV sequences present and HPV integrations in HPV-positive oropharyngeal squamous cell carcinomas
Source: BMC Cancer. 2019 Apr 11;19:352. doi: 10.1186/s12885-019-5536-1 (PMC6460540; doi:10.1186/s12885-019-5536-1)
Supplement: Supplementary file 2 — Table S1. The summary of the whole genome sequencing data in each tumor sample. The table included the total raw reads, the clean reads, the average number of SNPs and indels in each tumor sample. (XLSX 12 kb) [file 12885_2019_5536_MOESM2_ESM.xlsx]

## Sheet: Sheet1
Samples	Raw reads	Clean reads	Clean data rate (%)	Clean read Q20 (%)	Clean read Q30 (%)	GC content (%)	Mapping rate (%)	Total SNPs	Novel SNPs	Total InDels	Novel Indels
442	986480210	979382444	99.28	95.85	87	44.01	99.79	3558817	41716	780609	141095
468	968552054	963712836	99.5	95.84	86.38	42.9	99.83	3546877	52312	773907	138790
508	1007994576	1004093380	99.61	96.13	87.15	40.59	99.72	3529348	36493	736490	119458
515	1040585222	1036825814	99.64	95.88	86.3	40.86	99.78	3559709	43574	769678	140729
517	1029509002	1026239450	99.68	96.11	86.97	41.3	99.7	3498116	47157	732847	126019
523	1482490114	1473491600	99.39	95.73	86.78	40.53	99.88	3543632	44189	841575	185348
525	1335642614	1326698580	99.33	95.52	86.24	43.48	99.72	3505842	44694	849748	186990
531	1291089728	1284622118	99.5	95.91	87.27	40.91	99.76	3477347	29727	828553	172983
601	1398519576	1392134392	99.54	96.8	88.94	40.28	99.72	3472709	29125	835170	179028
614	991613778	987589552	99.59	96.15	87.3	44.3	98.77	3536823	56665	762662	138565
655	1025306466	1022799822	99.76	95.81	87.54	40.28	99.83	3523514	34557	752979	131262
677	997573956	993924326	99.63	95.72	87.25	41.81	99.75	3568361	52850	788543	144573
687	968100736	964071614	99.58	95.2	85.63	41.86	99.82	3550117	52066	790636	147075
688	1278326956	1270376868	99.38	95.57	86.55	43.37	99.66	3517142	55011	837017	186974
452	1372770608	1367058964	99.58	93.94	84.16	40.36	99.85	3449964	29671	833501	179526
510	1366258154	1359594948	99.51	94	84.34	40.41	99.84	3437372	26015	859075	189461
518	1362359822	1354655858	99.43	94.73	85	40.64	99.85	3485928	31596	839497	180971
522	1409821544	1402103578	99.45	95.25	85.06	40.58	99.11	3415307	35252	812410	176902
526	1451937154	1444429436	99.48	94.88	85.59	41.19	99.83	3465810	27664	873701	197595
532	1382147056	1375565608	99.52	95	85.71	40.48	99.83	3421606	23321	855747	188620
543	1480404436	1471658962	99.41	95.46	86.18	40.33	99.87	3441508	20133	846009	185727
568	1391684852	1386238992	99.61	95.41	86.07	40.32	99.87	3490039	33627	845269	184403
569	1448777844	1442327784	99.55	95	85.69	40.25	99.87	3498838	43713	840712	184411
624	1375031590	1365842196	99.33	94.69	84.96	40.34	99.86	3489322	28923	845377	185450
669	1492996584	1488148234	99.68	95.91	87.14	40.44	99.87	3419213	21330	846053	185111
670	1480129398	1474205288	99.6	95.56	86.48	40.65	99.86	3469638	30517	859029	191744
676	1463746100	1457417280	99.57	95.63	86.59	40.67	99.84	3436301	23009	850949	188004
680	1198196488	1194608330	99.7	95.98	86.68	40.28	99.73	3584994	41357	854538	188608
683	1430308812	1421492956	99.38	93.52	83.37	40.66	99.81	3414394	23861	832244	177472
691	1268345626	1262434460	99.53	95.32	86.41	40.61	99.82	3479582	30372	817901	169521
700	1264319682	1256607308	99.39	93.91	83.66	41.52	99.81	3492131	30211	838083	174740
711	1464077906	1457444426	99.55	96.13	87.7	40.12	99.88	3537514	35526	840721	183280
716	1353851514	1347259814	99.51	94.41	84.09	41.3	99.87	3469463	38436	810679	171235
728	1342179770	1339145056	99.77	96.02	86.44	40.39	99.79	3453726	29575	877185	196629
Average	1.28239e+09	1.2763e+09	99.5282	95.3815	86.1359	41.1182	99.7585	3.49238e+06	36007.2	822326	171126
